# Supplementary material for: Perspective on the dynamics of cancer
Source: Theor Biol Med Model. 2017 Oct 3;14:18. doi: 10.1186/s12976-017-0066-5 (PMC5625776; doi:10.1186/s12976-017-0066-5)
Supplement: Additional file 1: Tables S1-S3. — Estimated dysregulation probabilities of cellular processes, cardinal pathways and select genes by cancer type. (XLSX 28 kb) [file 12976_2017_66_MOESM1_ESM.xlsx]

## Sheet: Table 1
	Estimated dysregulation probabilities of cellular processes by cancer type
Pathway	BLCA	BRCA	COADREAD	GBM	HNSC	KIRC	LAML	LUAD	LUSC	OV	UCEC	PAN12	Mean	Standard Deviation
Protein Phosphatase	0.01	0.002	0.0258	0.017	0.016	0.014	0.045	0.0387	0.0622	0.016	0.0952	0.0249	0.0305667	0.0242255
Metabolism	0.031	0.003	0.016	0.052	0.003	0.005	0.1855	0.013	0.012	0	0.013	0.0229	0.0297	0.0470643
Ribosome	0	0.004	0	0.0309	0.007	0.0189	0	0.008	0.012	0	0.117	0.0169	0.0178917	0.0300234
Histone	0.0199	0.004	0.01	0.014	0.0327	0.002	0	0.0219	0.0297	0.016	0.0348	0.0139	0.016575	0.0107649
DNA Methylation	0.031	0.009	0.01	0.007	0.0199	0.0308	0.3183	0.0698	0.0621	0.01	0.0347	0.0436	0.05385	0.0789285
NFE2L	0.1201	0.009	0	0.003	0.0653	0.014	0	0.022	0.1686	0.003	0.0681	0.0308	0.0419917	0.0498611
Proteolysis	0.1289	0.01	0.114	0.003	0.0971	0.007	0	0.185	0.1717	0.0159	0.1851	0.0618	0.081625	0.0686608
MTOR Signaling	0.02	0.017	0.036	0.014	0.016	0.0619	0	0.1564	0.0622	0.019	0.0558	0.0387	0.0414167	0.0382166
Wntb-catenin Signaling	0.1075	0.0179	0.8345	0.0119	0.0751	0.0248	0	0.1542	0.0732	0.0337	0.3695	0.1178	0.151675	0.218259
Splicing	0.0601	0.0209	0.0406	0.007	0.0199	0.012	0.0448	0.0512	0.023	0	0.0395	0.0238	0.0285667	0.0170468
TGFB Signaling	0.0693	0.0248	0.2221	0.01	0.0776	0.0238	0	0.0777	0.0795	0.013	0.0462	0.049	0.05775	0.0544026
Cell Cycle	0.3354	0.0366	0.0356	0.1066	0.2571	0.0297	0	0.1693	0.2312	0.0588	0.1206	0.1	0.123408	0.0964
RTK Signaling	0.2372	0.0461	0.1036	0.3426	0.1765	0.0866	0.3084	0.4265	0.2934	0.0718	0.211	0.1743	0.2065	0.109753
Hippo Signaling	0.07	0.0709	0.005	0.006	0.0722	0.01	0	0.0219	0.017	0.003	0.03	0.0328	0.0282333	0.0255533
Other	0.503	0.1317	0.1369	0.094	0.5041	0.1296	0.2988	0.5791	0.5957	0.1058	0.37	0.2768	0.310458	0.17898
Modifier Histone	0.7924	0.1459	0.1739	0.1378	0.4644	0.5297	0.0821	0.5324	0.566	0.0876	0.5833	0.3437	0.369933	0.219973
MAPK Signaling	0.1527	0.1461	0.5444	0.1614	0.0587	0.0375	0.1209	0.4325	0.1887	0.0637	0.2931	0.1756	0.197942	0.14138
Transcription Factor	0.4658	0.2583	0.2462	0.1012	0.2227	0.5664	0.2396	0.4047	0.3619	0.0818	0.4491	0.2939	0.307633	0.134796
Genome Integrity	0.7548	0.3981	0.6427	0.4183	0.7698	0.2304	0.1853	0.6851	0.8541	0.9528	0.497	0.538	0.5772	0.222135
PI3K Signaling	0.239	0.4025	0.2054	0.4699	0.2706	0.091	0.005	0.2257	0.3267	0.0345	0.883	0.3219	0.2896	0.214728

## Sheet: Table 2
Estimated probabilities of dysregulation of select genes by cancer type
Gene	BLCA	BRCA	COADREAD	GBM	HNSC	KIRC	LAML	LUAD	LUSC	OV	UCEC
LKB1/STK11	0	0.0647284	0	0	0.0129338	0.002	0.00543478	0.109834	0.0334835	0.0627803	0.0373333
MYC	0.206186	0.679012	0.0769231	0.0458716	0.142384	0.0119048	0.0163043	0.113537	0.142857	0.627803	0.533333
VHL	0	0	0	0	0	0.523	0	0	0.006	0	0.009
IKK	0.0721649	0.123457	0.046595	0	0.0397351	0	0.00543478	0.0655022	0.0989011	0.0470852	0.166667
FOX	0.123711	0.246914	0	0	0.0827815	0.0547619	0.0326087	0.161572	0.208791	0.172646	0.116667

## Sheet: Table 3
	Estimated dysregulation probabilities of cardinal pathways by cancer type
Pathway	BLCA	BRCA	COADREAD	GBM	HNSC	KIRC	LAML	LUAD	LUSC	OV	UCEC
Glycolysis	0.617371	0.846436	0.711232	0.725067	0.522861	0.646661	0.404918	0.811546	0.691601	0.693627	0.971505
TCA	0.502846	0.756201	0.629047	0.501346	0.345777	0.137391	0.515517	0.746518	0.530782	0.69684	0.752694
CCP	0.763328	0.855725	0.783364	0.756832	0.67304	0.298353	0.404918	0.855615	0.780434	0.71539	0.975882
GI	0.7548	0.3981	0.6427	0.4183	0.7698	0.2304	0.1853	0.6851	0.8541	0.9528	0.497
Survival	0.784137	0.574875	0.37971	0.185687	0.660495	0.643262	0.486998	0.803683	0.816069	0.352682	0.74452
